# Supplementary material for: Analyzing and modeling public interest in fishery resources: Proposing flagship species for promoting sustainable fisheries in Japan
Source: PLoS One. 2026 Mar 9;21(3):e0342833. doi: 10.1371/journal.pone.0342833 (PMC12970879; doi:10.1371/journal.pone.0342833)
Supplement: S1 Table — Japanese search keywords (original terms) for Japanese horse mackerel with English translations and annual Google Trends relative search volumes (2010–2023, Japan). (CSV) [file pone.0342833.s002.csv]

Keywords	Keyword_en	2010	2011	2012	2013	2014	2015	2016	2017	2018	2019	2020	2021	2022	2023
あじ さばき 方	aji filleting (how to fillet aji)	44.0	14.0
あじ たたき	aji tataki (chopped sashimi)		13.0	19.0										6.0	8.0
あじ なめろう	aji namerō (miso–herb tartare)		14.0	18.0	5.0			7.0							7.0
あじ の ひらき	aji no hiraki (butterflied)	36.0
あじ の 南蛮 漬け	aji nanban-zuke (sweet-vinegar chili marinade)			15.0
あじ の 開き	aji no hiraki (butterflied)	34.0	15.0
あじ カロリー	aji calories (nutrition)	47.0	16.0	20.0
あじ フライ	aji fry (breaded deep-fried)	32.0
あじ レシピ	aji recipes		100.0	100.0	19.0	21.0	25.0	31.0	23.0	23.0	13.0	15.0	19.0	40.0	43.0
あじ レシピ 人気	popular aji recipes														6.0
あじ 南蛮	aji nanban-zuke (sweet-vinegar chili marinade)	77.0	30.0	30.0	6.0		10.0	12.0	9.0	12.0	6.0	6.0
あじ 南蛮 漬け	aji nanban-zuke (sweet-vinegar chili marinade)	65.0	26.0	26.0	5.0	6.0	10.0	11.0	8.0		6.0	5.0	4.0	7.0	8.0
あじ 塩焼き	aji shioyaki (salt-grilled)			15.0
あじ 寿司	aji sushi													6.0
あじ 干物	aji himono (dried fish)	32.0
あじ 料理	aji dishes / cooking		21.0	22.0				7.0						6.0	9.0
あじ 秋刀魚	sanma (Pacific saury; co-searched with aji)	41.0
あじ 釣り	aji fishing	71.0	26.0	28.0		6.0
あじ 開き	aji no hiraki (butterflied)	48.0	20.0
さば	saba (mackerel)	53.0												6.0
しま あじ	shima-aji (white trevally)	39.0
なめろう	namerō (miso–herb tartare)				5.0
アジ	aji (Japanese horse mackerel)	100.0	47.0	42.0	8.0	8.0	12.0	14.0	12.0	13.0		9.0	9.0	20.0
アジ レシピ	aji recipes													6.0	7.0
南蛮 漬け	nanban-zuke (sweet-vinegar chili marinade)	66.0					10.0	11.0	8.0
南蛮 漬け あじ	aji nanban-zuke (sweet-vinegar chili marinade)									10.0
関 あじ 関 さば	Seki-aji / Seki-saba (regional brands; Saganoseki–Ōita)	33.0													6.0
