# Supplementary material for: Analyzing and modeling public interest in fishery resources: Proposing flagship species for promoting sustainable fisheries in Japan
Source: PLoS One. 2026 Mar 9;21(3):e0342833. doi: 10.1371/journal.pone.0342833 (PMC12970879; doi:10.1371/journal.pone.0342833)
Supplement: S2 Table — Japanese search keywords (original terms) for Japanese sardine with English translations and annual Google Trends relative search volumes (2010–2023, Japan). (CSV) [file pone.0342833.s003.csv]

Keywords	Keyword_en	2010	2011	2012	2013	2014	2015	2016	2017	2018	2019	2020	2021	2022	2023
いわし さばき 方	iwashi filleting (how to fillet sardine)	15.0	54.0	29.0	31.0	7.0	8.0
いわし せんべい	iwashi senbei (sardine crackers)												8.0	21.0	9.0
いわし せんべい 通販	iwashi senbei online (mail-order)													8.0
いわし つみれ	iwashi tsumire (sardine meatballs)	25.0	100.0	100.0	100.0	26.0	25.0	23.0	21.0	22.0	17.0	21.0	20.0	23.0	21.0
いわし つみれ レシピ	iwashi tsumire recipes			34.0	32.0
いわし つみれ 汁	iwashi tsumire soup	6.0	27.0	28.0	33.0	10.0	8.0	8.0	8.0	8.0		8.0	8.0	9.0	9.0
いわし の つみれ	iwashi tsumire (sardine meatballs)	16.0	51.0	50.0	45.0	14.0	14.0	13.0	10.0	11.0	10.0	10.0	10.0	10.0	10.0
いわし の つみれ レシピ	iwashi tsumire recipes	6.0
いわし の レシピ	iwashi recipes	24.0	94.0	83.0	71.0	16.0	17.0	16.0		14.0	13.0		13.0
いわし の 缶詰	canned sardines									6.0
いわし の 蒲焼	iwashi kabayaki (sweet soy broil)					6.0
いわし の 蒲焼き	iwashi kabayaki (sweet soy broil)									7.0	8.0
いわし アンテナ	iwashi Antenna (media/app)			47.0	41.0	10.0	14.0	7.0	6.0
いわし カロリー	iwashi calories (nutrition)	7.0	42.0	40.0	36.0	8.0	8.0	7.0	6.0
いわし トマト	iwashi tomato (tomato-based)		28.0							7.0	8.0
いわし ハンバーグ	sardine patties (hamburg)	7.0	35.0	26.0
いわし フライ	iwashi fry (breaded deep-fried)		23.0	24.0	28.0	8.0	10.0	10.0	10.0	10.0	9.0	10.0	8.0	8.0
いわし レシピ	iwashi recipes	100.0				100.0	100.0	100.0	100.0	100.0	90.0	100.0	100.0	100.0	100.0
いわし レシピ 人気	popular iwashi recipes											10.0		10.0	11.0
いわし レシピ 圧力 鍋	iwashi recipes (pressure cooker)	6.0
いわし 丸干 し	iwashi maru-boshi (whole-dried)		23.0
いわし 人気 レシピ	popular iwashi recipes						11.0	26.0	15.0	12.0	11.0		10.0
いわし 刺身	iwashi sashimi						8.0	7.0	7.0	6.0
いわし 圧力 鍋	iwashi pressure cooker	9.0	44.0			10.0	11.0	12.0	11.0	13.0	12.0	13.0	11.0	12.0	12.0
いわし 手開き	iwashi te-biraki (hand-filleting)		23.0	23.0
いわし 料理	iwashi dishes / cooking		87.0	68.0	68.0	15.0	16.0	14.0	14.0	16.0	18.0	17.0	12.0	15.0	16.0
いわし 料理 レシピ	iwashi cooking recipes	6.0
いわし 明太	iwashi mentaiko (pollock roe)						8.0
いわし 焼き	iwashi yaki (grilled)					11.0	14.0	13.0	12.0	13.0	12.0	13.0	11.0		14.0
いわし 煮付け	iwashi nitsuke (soy-simmered)	8.0	43.0	44.0	43.0	14.0	13.0	13.0	11.0	13.0	11.0	11.0	11.0	11.0	11.0
いわし 生姜	iwashi shōga (ginger)								6.0
いわし 節分	iwashi Setsubun (holly sardine custom)		61.0	50.0	44.0		15.0	12.0	8.0			9.0
いわし 缶 レシピ	recipes with canned sardines										10.0	9.0	9.0	11.0	10.0
いわし 缶詰	canned sardines	8.0	47.0	46.0	43.0	10.0	9.0	9.0	8.0	22.0	36.0	17.0	13.0	19.0	19.0
いわし 缶詰 レシピ	recipes with canned sardines										10.0			8.0
いわし 蒲焼	iwashi kabayaki (sweet soy broil)	7.0	37.0	41.0	52.0	12.0	11.0	9.0	7.0	7.0		8.0		8.0	8.0
いわし 蒲焼き	iwashi kabayaki (sweet soy broil)				29.0	7.0	11.0	14.0	13.0	16.0	15.0	12.0	12.0	12.0	12.0
いわし 開き	iwashi hiraki (butterflied)							8.0	8.0	9.0					8.0
うるめ	urume-iwashi (round herring)		57.0	60.0
うるめ いわし	urume-iwashi (round herring)	8.0	57.0	59.0	53.0	13.0	13.0	12.0	9.0	11.0	11.0	10.0	9.0	11.0	12.0
さんま	sanma (Pacific saury)	6.0	23.0
たたみ いわし	tatami-iwashi (pressed-dried baby sardines)	8.0	36.0	27.0	33.0	7.0
つみれ	tsumire (fish meatballs)	25.0			99.0			23.0
つみれ レシピ	tsumire recipes	10.0	41.0	35.0	32.0	6.0
つみれ 汁	tsumire soup				33.0	10.0	8.0		8.0			8.0			9.0
イワシ	iwashi (Japanese sardine)	10.0	82.0	81.0	75.0	19.0	23.0	25.0	23.0	34.0	38.0	39.0	33.0	37.0	42.0
イワシ レシピ	iwashi recipes		26.0	24.0	29.0		8.0	9.0	8.0	11.0	11.0	13.0	10.0	12.0	14.0
レシピ	recipes	100.0
千葉 いわし	Chiba sardines			30.0
圧力 鍋	pressure cooker	9.0			42.0			12.0	11.0	13.0
圧力 鍋 いわし	pressure cooker sardines			38.0	42.0
節分	Setsubun (seasonal festival)	13.0	59.0	49.0	44.0	16.0	15.0	12.0	8.0	10.0		9.0	10.0	8.0	10.0
節分 いわし	Setsubun sardines (holly sardine custom)	13.0				16.0				10.0			10.0	8.0	10.0
缶詰	canned foods					10.0					36.0
薄焼き いわし	usuyaki iwashi (thin-baked sardine crisps)											11.0	11.0	36.0	13.0
通販 生活	Tsūhan Seikatsu (mail-order magazine)													12.0
通販 生活 いわし	Tsūhan Seikatsu iwashi (product)													12.0
通販 生活 薄焼き いわし	Tsūhan Seikatsu usuyaki iwashi (thin-baked sardine crisps)													8.0
