# Supplementary material for: Analyzing and modeling public interest in fishery resources: Proposing flagship species for promoting sustainable fisheries in Japan
Source: PLoS One. 2026 Mar 9;21(3):e0342833. doi: 10.1371/journal.pone.0342833 (PMC12970879; doi:10.1371/journal.pone.0342833)
Supplement: S3 Table — Japanese search keywords (original terms) for Pacific saury with English translations and annual Google Trends relative search volumes (2010–2023, Japan). (CSV) [file pone.0342833.s004.csv]

Word	Keyword_en	2010	2011	2012	2013	2014	2015	2016	2017	2018	2019	2020	2021	2022	2023
2017 サンマ	sanma 2017								24.0
さんま	sanma (Pacific saury)	100.0	100.0	100.0	100.0	100.0	100.0	100.0	100.0	100.0	100.0	100.0	100.0	100.0	100.0
さんま レシピ	sanma recipes	12.0	21.0	16.0	14.0	16.0	13.0	13.0		14.0		11.0
さんま 塩焼き	sanma shioyaki (salt-grilled)									12.0
まるごと サンマ	whole sanma (whole fish)			10.0
アニサキス	Anisakis (parasite)								12.0					17.0
イワシ	iwashi (Japanese sardine)											11.0	11.0
サバ	saba (mackerel)												10.0		15.0
サンマ 2016	sanma 2016							17.0
サンマ 2020	sanma 2020											32.0
サンマ 2021	sanma 2021												27.0
サンマ 2022	sanma 2022													20.0
サンマ 2023	sanma 2023														34.0
サンマ ご飯	sanma gohan (rice dish)	12.0		18.0		13.0	13.0	15.0		13.0	12.0
サンマ の ドラマ	sanma drama (TV drama)				12.0
サンマ の 塩焼き	salt-grilled sanma (shioyaki)	15.0	17.0	19.0	17.0	15.0	18.0	24.0	20.0	22.0	20.0	19.0	11.0	12.0	11.0
サンマ の 焼き 方	how to grill sanma					10.0					15.0
サンマ の 蒲焼き	sanma kabayaki (sweet soy broil)		9.0	11.0		11.0				10.0
サンマ アニサキス	sanma anisakis (parasite)								13.0					18.0
サンマ イラスト	sanma illustration													14.0	16.0
サンマ カロリー	sanma calories (nutrition)	12.0	11.0	16.0	13.0	15.0	11.0
サンマ セシウム	sanma cesium (contamination)		10.0
サンマ フェス	sanma festival						13.0	15.0	18.0	16.0	16.0				16.0
サンマ フライパン	pan-frying sanma	9.0		11.0	12.0				15.0		17.0	13.0	11.0	11.0
サンマ モンスト	sanma Monster Strike (mobile game)													20.0
サンマ ラーメン	sanma ramen	9.0							13.0		11.0
サンマ レシピ	sanma recipes	54.0	56.0	56.0	46.0	46.0	42.0	44.0	38.0	55.0	40.0	37.0	26.0	24.0	25.0
サンマ 不漁	poor saury catches	12.0									17.0	30.0	15.0	11.0	16.0
サンマ 不漁 原因	causes of poor saury catches											9.0
サンマ 今年	this year’s sanma													11.0
サンマ 価格	sanma price	8.0
サンマ 値段	sanma price											13.0	12.0	19.0	22.0
サンマ 内臓	sanma innards (guts)					9.0	10.0
サンマ 冷凍	frozen sanma		8.0									19.0	13.0	13.0
サンマ 刺身	sanma sashimi	18.0	19.0	18.0	15.0	16.0	16.0	15.0	13.0	11.0
サンマ 塩焼き	sanma shioyaki (salt-grilled)	26.0	28.0	31.0	26.0	26.0	29.0	36.0	33.0	51.0	41.0	31.0	21.0	22.0	20.0
サンマ 寄生 虫	sanma parasites	9.0		10.0				13.0
サンマ 放射 能	sanma radioactivity		23.0
サンマ 料理	sanma dishes / cooking	19.0	11.0	13.0	12.0	12.0	16.0	19.0	21.0	16.0	12.0	12.0	11.0
サンマ 水揚げ	sanma landings	10.0									12.0	15.0	16.0	15.0	16.0
サンマ 漁獲 量	sanma catch volume										13.0	30.0	17.0	16.0	22.0
サンマ 漁船	sanma fishing vessels										13.0
サンマ 焼き	grilled sanma					42.0		42.0		51.0			34.0	34.0	36.0
サンマ 焼き 方	how to grill sanma	12.0	21.0	21.0	19.0	23.0	23.0	20.0	23.0	28.0	29.0	17.0	14.0	17.0	22.0
サンマ 煮付け	sanma nitsuke (soy-simmered)							13.0
サンマ 祭り	sanma festival	23.0	15.0	16.0	13.0	13.0	12.0	16.0	22.0	16.0	18.0
サンマ 網走	sanma Abashiri														15.0
サンマ 英語	sanma in English (English name)											9.0	13.0	10.0	13.0
サンマ 蒲焼き	sanma kabayaki (sweet soy broil)	12.0	11.0	15.0	14.0	15.0	12.0	15.0	16.0	14.0	14.0	12.0
サンマ 通販	sanma online (mail-order)	11.0
サンマ 釣り	sanma fishing (angling)	16.0	9.0	15.0	15.0	16.0	18.0	21.0	26.0	19.0	24.0	22.0	20.0	28.0	31.0
サンマ 食べ 方	how to eat sanma		8.0	13.0	14.0	14.0	13.0	13.0		12.0	12.0
フライパン サンマ	pan-frying sanma		9.0			13.0		15.0		18.0
マグロ	maguro (tuna)														15.0
今年 の サンマ	this year’s sanma												11.0
冷凍 サンマ	frozen sanma	14.0				9.0	13.0		15.0	15.0	18.0				20.0
北海道	Hokkaidō												11.0
北海道 サンマ	Hokkaidō sanma											9.0	11.0	17.0	16.0
圧力 鍋	pressure cooker		7.0
根室 サンマ	Nemuro sanma													10.0
気仙沼	Kesennuma								16.0	13.0
気仙沼 サンマ	Kesennuma sanma								17.0	13.0					14.0
焼き さんま	grilled sanma									13.0		9.0
焼き サンマ	grilled sanma		32.0	38.0	34.0		41.0		46.0		47.0	35.0
目黒 の サンマ	Meguro no Sanma (festival)	13.0	11.0						14.0
目黒 サンマ	Meguro sanma (festival)	29.0		18.0	12.0	11.0		13.0	20.0	15.0	16.0	12.0		11.0	13.0
秋刀魚	sanma (Pacific saury)	22.0	22.0	17.0	17.0	16.0	23.0	21.0	30.0	27.0	28.0	18.0	25.0	21.0	25.0
青井 サンマ	Aoi sanma (proper name)					10.0
黄金 の サンマ	Golden sanma (product/brand)			10.0
黄金 サンマ	Golden sanma			21.0
