# Supplementary material for: Analyzing and modeling public interest in fishery resources: Proposing flagship species for promoting sustainable fisheries in Japan
Source: PLoS One. 2026 Mar 9;21(3):e0342833. doi: 10.1371/journal.pone.0342833 (PMC12970879; doi:10.1371/journal.pone.0342833)
Supplement: S4 Table — Japanese search keywords (original terms) for Japanese flying squid with English translations and annual Google Trends relative search volumes (2010–2023, Japan). (CSV) [file pone.0342833.s005.csv]

Keywords	Keyword_en	2010	2011	2012	2013	2014	2015	2016	2017	2018	2019	2020	2021	2022	2023
あたりめ	atarime (dried squid snack)														6.0
いか	ika (squid)		23.0	20.0		24.0	23.0	23.0	26.0	23.0	19.0	12.0	10.0	26.0
するめ	surume (dried whole squid)		17.0	14.0	13.0	14.0	13.0	15.0		11.0	10.0	7.0	6.0	14.0	6.0
するめいか	surume-ika (Japanese flying squid)	48.0	69.0	48.0	67.0	81.0	68.0	33.0	32.0	26.0	18.0	16.0	10.0	24.0	8.0
するめいか さばき 方	surume-ika cleaning (how to clean squid)			10.0			9.0
するめいか レシピ	surume-ika recipes	16.0	20.0	21.0	29.0	35.0	30.0	15.0	13.0	11.0		8.0	5.0
アオリイカ	aori-ika (bigfin reef squid)	4.0	11.0	8.0	9.0	9.0
アカイカ	aka-ika (neon flying squid)		5.0
イカ	ika (squid)	87.0	100.0	76.0	82.0	84.0	76.0	73.0	89.0	80.0	64.0	44.0	39.0	100.0	49.0
イカ さばき 方	squid cleaning (how to clean squid)	9.0		8.0
イカ レシピ	squid recipes							10.0	11.0		11.0	9.0	11.0	25.0	12.0
イカ 釣り	squid fishing (angling)			12.0	12.0		11.0
ケンサキイカ	kensaki-ika (swordtip squid)	9.0					10.0	8.0	10.0	12.0					6.0
ケンサキイカ スルメイカ	kensaki-ika vs surume-ika (swordtip vs Japanese flying squid)									12.0
スルメ	surume (dried squid)		17.0	16.0	16.0	16.0	20.0	21.0	23.0	22.0	18.0	12.0	11.0	28.0	17.0
スルメイカ さばき 方	surume-ika cleaning (how to clean squid)	39.0	52.0	36.0	53.0	51.0	39.0	22.0	14.0	18.0	13.0	11.0	9.0	23.0	9.0
スルメイカ の さばき 方	surume-ika cleaning (how to clean squid)		10.0			11.0
スルメイカ の レシピ	surume-ika recipes				12.0	15.0	14.0	11.0	14.0	12.0	11.0	11.0	10.0	25.0	10.0
スルメイカ わた	surume-ika wata (viscera)			9.0	10.0	17.0	13.0	9.0		11.0	9.0	9.0	5.0
スルメイカ エギング	surume-ika eging (squid jigging)		10.0	12.0	9.0	9.0
スルメイカ カロリー	surume-ika calories (nutrition)		9.0		11.0			11.0	12.0	9.0
スルメイカ ヤリイカ	surume-ika vs yari-ika (Japanese flying vs spear squid)			24.0			34.0		36.0		23.0		15.0	39.0	21.0
スルメイカ レシピ	surume-ika recipes	100.0	71.0	100.0	100.0	100.0	100.0	100.0	100.0	100.0	100.0	100.0	100.0		100.0
スルメイカ レシピ 人気	popular surume-ika recipes								11.0		10.0			18.0	9.0
スルメイカ 不漁	poor surume-ika catches								14.0
スルメイカ 人気 レシピ	popular surume-ika recipes						10.0	11.0		14.0		9.0	9.0
スルメイカ 仕掛け	surume-ika rigs (tackle)	40.0	34.0	36.0	27.0	22.0	15.0	17.0	21.0	17.0	8.0			16.0	7.0
スルメイカ 保存	surume-ika storage (how to store)					8.0
スルメイカ 冷凍	surume-ika freezing (frozen storage)						11.0			13.0	10.0			21.0	10.0
スルメイカ 処理	surume-ika cleaning (preparation)					9.0					10.0	11.0	6.0	13.0	7.0
スルメイカ 刺身	surume-ika sashimi	7.0	18.0	18.0	28.0	30.0	23.0	22.0	27.0	27.0	17.0	16.0	13.0	31.0	13.0
スルメイカ 塩辛	surume-ika shiokara (salted fermented squid)	13.0	11.0	11.0	15.0	16.0	14.0	10.0	11.0			8.0	5.0	13.0	7.0
スルメイカ 大根	surume-ika daikon (squid & daikon dish)													13.0
スルメイカ 寄生 虫	surume-ika parasites (e.g.	Anisakis)	14.0	14.0	10.0	13.0	12.0
スルメイカ 干物	surume-ika himono (dried squid)										10.0	7.0	8.0	19.0	10.0
スルメイカ 捌き 方	surume-ika cleaning (how to clean)								14.0	13.0	10.0	10.0	10.0	19.0	8.0
スルメイカ 料理	surume-ika dishes / cooking	13.0	11.0	10.0	10.0	11.0	14.0	13.0	19.0	17.0	15.0	12.0	5.0
スルメイカ 時期	surume-ika season (best season)				9.0
スルメイカ 沖 漬け	surume-ika okizuke (soy marinade)	7.0	6.0	10.0
スルメイカ 漢字	surume-ika kanji (characters)								15.0
スルメイカ 焼き	grilled surume-ika				16.0		18.0	17.0	22.0	21.0	18.0	16.0	15.0	37.0	15.0
スルメイカ 焼き 方	how to grill surume-ika													14.0
スルメイカ 煮付け	surume-ika nitsuke (soy-simmered)												5.0
スルメイカ 煮物	surume-ika nimono (simmered dish)										10.0	8.0	5.0	17.0	7.0
スルメイカ 釣り	surume-ika fishing	53.0	56.0	58.0	62.0	60.0	50.0	36.0	47.0	40.0	25.0	15.0	13.0	32.0	16.0
スルメイカ 釣り 仕掛け	surume-ika fishing rigs (tackle)	17.0	13.0	13.0
スルメイカ 釣り 方	how to fish surume-ika	18.0	15.0	13.0	15.0	22.0	14.0	10.0	11.0
スルメイカ 釣果	surume-ika catch reports									9.0	10.0			13.0	6.0
スルメイカ 食べ 方	how to eat surume-ika							8.0	11.0	11.0	10.0	7.0	6.0	16.0	9.0
ダイエット スルメイカ	surume-ika diet (weight management)							10.0
マイカ	maika (regional name for surume-ika)		5.0
ヤリイカ	yari-ika (spear squid)	22.0	32.0	22.0	28.0	38.0	33.0	31.0	35.0	36.0	23.0	15.0	15.0	39.0	21.0
ヤリイカ スルメイカ	yari-ika vs surume-ika (spear vs Japanese flying squid)				30.0	38.0		32.0		36.0		15.0
ヤリイカ スルメイカ 違い	difference between yari-ika and surume-ika		7.0		9.0
乾燥 スルメイカ レシピ	dried surume-ika recipes	7.0
塩辛	shiokara (salted fermented squid)											9.0
生 スルメイカ レシピ	raw surume-ika recipes					9.0
