# Supplementary material for: Analyzing and modeling public interest in fishery resources: Proposing flagship species for promoting sustainable fisheries in Japan
Source: PLoS One. 2026 Mar 9;21(3):e0342833. doi: 10.1371/journal.pone.0342833 (PMC12970879; doi:10.1371/journal.pone.0342833)
Supplement: S5 Table — Japanese search keywords (original terms) for snow crab with English translations and annual Google Trends relative search volumes (2010–2023, Japan). (CSV) [file pone.0342833.s006.csv]

Keywords	Keyword_en	2010	2011	2012	2013	2014	2015	2016	2017	2018	2019	2020	2021	2022	2023
あつ 森 ズワイガニ	Animal Crossing (video game) snow crab												15.0
えりも ズワイガニ	Erimo snow crab														9.0
か に 通販	crab online (mail-order)	17.0	20.0					17.0	15.0
ず わい 蟹	snow crab	8.0
ずわいがに	snow crab	22.0	19.0	16.0	11.0	9.0	13.0
たらば蟹	king crab				8.0
ふるさと 納税	Furusato Nozei (hometown tax)									12.0
ふるさと 納税 ズワイガニ	Furusato Nozei snow crab (hometown tax)									13.0
ウニ	uni (sea urchin)	7.0
オオ ズワイガニ	ō-zuwai (bairdi snow crab)														100.0
オオ ズワイガニ 北海道	ō-zuwai (bairdi snow crab) Hokkaidō														11.0
オオ ズワイガニ 通販	ō-zuwai (bairdi snow crab) online (mail-order)														25.0
カニ	crab	66.0	69.0	57.0	52.0	52.0	69.0	82.0	83.0	100.0	99.0	99.0	100.0	100.0	61.0
カニ ズワイガニ	crab (snow crab)	67.0									99.0		100.0	100.0	59.0
カニ 通販	crab online (mail-order)		10.0					15.0	18.0	19.0		17.0
ズワイ	zuwai (snow crab)											43.0
ズワイガニ お 取り寄せ	snow crab mail-order		10.0
ズワイガニ さばき 方	snow crab cleaning (how to prepare)	13.0	9.0	12.0
ズワイガニ しゃぶしゃぶ	snow crab shabu-shabu	7.0
ズワイガニ と タラバガニ	snow crab vs king crab			9.0			12.0		14.0
ズワイガニ の ズワイ	‘zuwai’ meaning (in ‘zuwai-gani’)											29.0
ズワイガニ の ズワイ の 由来	origin of ‘zuwai’ (etymology)											22.0
ズワイガニ の ズワイ は どういう 意味	what does ‘zuwai’ mean (etymology)	7.0
ズワイガニ の 由来	origin of the name ‘zuwai-gani’											27.0
ズワイガニ の 食べ 方	origin of ‘zuwai’ (etymology)						11.0
ズワイガニ ゆで 方	origin of ‘zuwai’ (etymology)	21.0	16.0	15.0	12.0	9.0
ズワイガニ ズワイ の 由来	how to eat snow crab											22.0
ズワイガニ ズワイ 由来	how to boil snow crab											23.0
ズワイガニ タラバガニ	snow crab and king crab	100.0				100.0		93.0		90.0		100.0	94.0	91.0	45.0
ズワイガニ タラバガニ 違い	difference between snow crab and king crab		14.0	12.0							19.0		15.0	19.0
ズワイガニ パスタ	snow crab pasta			9.0	8.0
ズワイガニ ボイル	boiled snow crab		15.0	18.0		12.0	19.0					35.0	38.0	36.0	17.0
ズワイガニ ポーション	snow crab portions (pre-cut legs)									16.0			17.0
ズワイガニ レシピ	snow crab recipes	27.0	23.0	39.0	24.0	23.0	27.0	28.0	28.0	27.0	27.0	36.0	42.0	32.0	19.0
ズワイガニ 価格	snow crab price			9.0	8.0		10.0	16.0	14.0		14.0
ズワイガニ 値段	snow crab price		10.0			8.0	13.0	20.0	19.0	22.0	25.0	31.0	32.0	36.0	16.0
ズワイガニ 冷凍	frozen snow crab			16.0					25.0	30.0			36.0		16.0
ズワイガニ 北海道	Hokkaidō snow crab								17.0		27.0	24.0		20.0
ズワイガニ 味噌汁	snow crab miso soup														9.0
ズワイガニ 大量 発生	snow crab mass occurrence (population surge)														9.0
ズワイガニ 安い	cheap snow crab														11.0
ズワイガニ 富山	Toyama snow crab								23.0		20.0
ズワイガニ 料理	snow crab dishes / cooking		14.0	8.0		8.0		28.0	25.0	20.0	17.0
ズワイガニ 松葉 ガニ	Matsuba-gani (snow crab brand)		20.0			17.0		20.0		21.0		26.0		28.0
ズワイガニ 楽天	snow crab Rakuten (e-commerce)				13.0	12.0
ズワイガニ 漢字	snow crab kanji (characters)				15.0			22.0			15.0
ズワイガニ 激安	ultra-cheap snow crab								20.0	14.0
ズワイガニ 生 食べ 方	how to eat raw snow crab												15.0
ズワイガニ 由来	origin of the name ‘zuwai-gani’											38.0
ズワイガニ 種類	types of snow crab					7.0
ズワイガニ 缶詰	canned snow crab			11.0	11.0	9.0	13.0	16.0	18.0	16.0		18.0		18.0
ズワイガニ 茹で 方	how to boil snow crab									14.0	14.0	23.0	38.0	31.0	21.0
ズワイガニ 解凍	snow crab thawing (defrosting)										15.0	17.0	18.0	15.0
ズワイガニ 解禁	snow crab season opening	23.0	27.0	19.0	13.0	13.0	19.0		17.0	21.0	25.0	20.0	23.0	21.0
ズワイガニ 訳 あり	snow crab ‘wake-ari’ (imperfect bargain)	15.0	17.0		10.0			19.0			14.0
ズワイガニ 通販	snow crab online (mail-order)	89.0	96.0	56.0	41.0	38.0	46.0	100.0	100.0			90.0	84.0	62.0	59.0
ズワイガニ 通販 激安	snow crab online ultra-cheap								13.0
ズワイガニ 顰蹙	snow crab ‘hinshuku’ (backlash)							20.0
ズワイガニ 食べ 放題	snow crab all-you-can-eat (buffet)		11.0	12.0	13.0	13.0	19.0	17.0	21.0	25.0	25.0	20.0	15.0	15.0	11.0
ズワイガニ 食べ 方	how to eat snow crab	49.0	50.0	44.0	38.0	39.0	49.0	50.0	47.0	55.0	63.0	75.0	89.0	71.0	46.0
タラバガニ	king crab	98.0	98.0	99.0	100.0	100.0	99.0	93.0	92.0	91.0	100.0	99.0	93.0	91.0	45.0
タラバガニ と ズワイガニ	king crab and snow crab				10.0	10.0	12.0	15.0			20.0
タラバガニ ズワイガニ	king crab snow crab		100.0	100.0	100.0		100.0		92.0		100.0
タラバガニ ズワイガニ 違い	difference between king crab and snow crab	26.0				8.0	10.0								9.0
タラバガニ 通販	king crab online (mail-order)		15.0
トゲ ズワイガニ	toge-zuwai (spiny snow crab)													20.0	10.0
ベニズワイガニ	beni-zuwai (red snow crab)	14.0
ボイル ズワイガニ	boiled snow crab				12.0			24.0	24.0	36.0	34.0
ワタリガニ	watarigani (Japanese blue crab)					13.0
冷凍 ズワイガニ	frozen snow crab		20.0			12.0	21.0	22.0			30.0	35.0		32.0
北海道	Hokkaidō														24.0
北海道 ズワイガニ	Hokkaidō snow crab			10.0		8.0	10.0	17.0		24.0			18.0		24.0
富山 ズワイガニ	Toyama snow crab							21.0					17.0	18.0
新潟 ズワイガニ	Niigata snow crab									16.0
松葉 ガニ	Matsuba-gani (snow crab brand)	18.0	21.0	20.0	16.0	17.0	23.0	19.0	18.0	22.0	24.0	26.0	25.0	27.0	10.0
松葉 ガニ ズワイガニ	Matsuba-gani (snow crab)			20.0	16.0		23.0		18.0		24.0		26.0		10.0
松葉 蟹	Matsuba-gani (snow crab)	6.0
楽天 ズワイガニ	Rakuten snow crab		17.0	12.0			13.0			13.0	14.0		15.0	14.0
毛ガニ	kegani (horsehair crab)		13.0	14.0	12.0	10.0	18.0	21.0	23.0	18.0	16.0			14.0
毛蟹	kegani (horsehair crab)	12.0
紅 ズワイガニ 価格	beni-zuwai price	9.0
紅 ズワイガニ 解禁	beni-zuwai season opening	5.0
紅 ズワイガニ 食べ 方	how to eat beni-zuwai												22.0	15.0
訳 あり ズワイガニ	imperfect snow crab (‘wake-ari’ bargain)			10.0					16.0	13.0
越前 ガニ	Echizen-gani (snow crab brand)	8.0			8.0	8.0
顰蹙	hinshuku (backlash)				7.0		11.0	20.0
顰蹙 ズワイガニ	snow crab ‘hinshuku’ (backlash)				7.0		12.0
