# Supplementary material for: Analyzing and modeling public interest in fishery resources: Proposing flagship species for promoting sustainable fisheries in Japan
Source: PLoS One. 2026 Mar 9;21(3):e0342833. doi: 10.1371/journal.pone.0342833 (PMC12970879; doi:10.1371/journal.pone.0342833)
Supplement: S6 Table — Japanese search keywords (original terms) for Alaska pollock with English translations and annual Google Trends relative search volumes (2010–2023, Japan). (CSV) [file pone.0342833.s007.csv]

Keywords	Keyword_en	2010	2011	2012	2013	2014	2015	2016	2017	2018	2019	2020	2021	2022	2023
たら	tara (cod; generic)					35.0		29.0	40.0	26.0	36.0	26.0		33.0
たらこ	tarako (salted pollock/cod roe)			29.0	26.0	13.0			36.0	27.0		25.0	21.0		23.0
コストコ	Costco														55.0
コストコ スケソウダラ すり身	Costco Alaska pollock surimi														32.0
コストコ スケソウダラ の すり身 スティック レシピ	Costco Alaska pollock surimi sticks recipe														5.0
コストコ スケソウダラ スティック	Costco Alaska pollock sticks (surimi)														32.0
スケソウダラ さばき 方	how to fillet Alaska pollock				5.0	2.0	6.0	6.0	9.0	6.0			5.0
スケソウダラ すり身 スティック	Alaska pollock surimi sticks														42.0
スケソウダラ たらこ	Alaska pollock tarako (roe)				27.0	24.0		20.0	36.0	29.0	27.0	27.0	25.0	29.0	22.0
スケソウダラ ちくわ	Alaska pollock chikuwa (fish cake)											17.0	11.0	10.0
スケソウダラ の すり身 スティック	Alaska pollock surimi sticks													1.0	37.0
スケソウダラ の 卵巣	Alaska pollock roe (ovaries)													8.0
スケソウダラ の 煮付け	Alaska pollock nitsuke (soy-simmered)				14.0		16.0	13.0	21.0	21.0	17.0	13.0	12.0	13.0	9.0
スケソウダラ コストコ	Alaska pollock Costco														55.0
スケソウダラ スケトウダラ	Alaska pollock synonyms (sukesoudara/suketoudara)		63.0			99.0	100.0	83.0	100.0			100.0	78.0
スケソウダラ スケトウダラ 違い	difference between sukesoudara and suketoudara (same species)					14.0	16.0		25.0		5.0	15.0		16.0
スケソウダラ スティック	Alaska pollock sticks (surimi)														51.0
スケソウダラ タンパク質	Alaska pollock protein										6.0		6.0		11.0
スケソウダラ ミンチ	Alaska pollock mince										5.0	6.0
スケソウダラ レシピ	Alaska pollock recipes	100.0	100.0	100.0	100.0	100.0	100.0	100.0	94.0	85.0	98.0	85.0	100.0	100.0	100.0
スケソウダラ 下 処理	Alaska pollock cleaning/prep								12.0	9.0	10.0		11.0	14.0	22.0
スケソウダラ 料理	Alaska pollock dishes / cooking				13.0			9.0	20.0	12.0	15.0	12.0	7.0	9.0
スケソウダラ 栄養素	Alaska pollock nutrients											4.0
スケソウダラ 漢字	Alaska pollock kanji (characters)										4.0		6.0	11.0
スケソウダラ 煮付け	Alaska pollock nitsuke (soy-simmered)		27.0	42.0	33.0	39.0	63.0	36.0	51.0	42.0	47.0	32.0	38.0	42.0	35.0
スケソウダラ 白子	Alaska pollock milt (shirako)			25.0	33.0	45.0	55.0	41.0	76.0	56.0		51.0	43.0		43.0
スケソウダラ 白子 レシピ	Alaska pollock milt recipes				12.0	6.0	11.0	9.0	13.0	8.0		9.0		8.0	8.0
スケソウダラ 白子 下 処理	Alaska pollock milt cleaning/prep								3.0	3.0	5.0		5.0
スケソウダラ 筋肉	Alaska pollock and muscle (fitness)									22.0		24.0	14.0	6.0
スケソウダラ 筋肉 増加	Alaska pollock for muscle gain											4.0
スケソウダラ 鍋 下 処理	Alaska pollock hotpot prep (nabe)														7.0
スケソウダラ 食べ 方	how to eat Alaska pollock						3.0		7.0	10.0	19.0	7.0	5.0	11.0	11.0
スケソウダラ 食品	Alaska pollock food products											7.0	7.0
スケトウダラ	Alaska pollock (alt. name)	75.0	61.0	73.0	94.0	99.0	96.0	84.0	100.0	98.0	98.0	98.0	78.0	98.0	78.0
スケトウダラ スケソウダラ	suketoudara vs sukesoudara (synonyms)			66.0	93.0					100.0	100.0			100.0	77.0
スケトウダラ スケソウダラ 違い	difference between suketoudara and sukesoudara (same species)							15.0		10.0			14.0		17.0
スケトウダラ 卵	Alaska pollock eggs (roe)								7.0				5.0	8.0
タラ	tara (cod; generic)													14.0
ニッスイ スケソウダラ	Nissui Alaska pollock											3.0
フィレオフィッシュ	Filet-O-Fish					10.0					9.0	13.0	11.0	15.0	13.0
フィレオフィッシュ 魚	Filet-O-Fish fish (species)										5.0	9.0	8.0	10.0	8.0
マダラ	Pacific cod (madara)					9.0			12.0		20.0		15.0	17.0	11.0
明太子	mentaiko (spiced pollock roe)						12.0			10.0			9.0	11.0
白子	milt (shirako)					48.0					62.0		45.0
真 鱈 スケソウダラ 白子 違い	difference between milt of Pacific cod and Alaska pollock											3.0
