# Supplementary material for: Analyzing and modeling public interest in fishery resources: Proposing flagship species for promoting sustainable fisheries in Japan
Source: PLoS One. 2026 Mar 9;21(3):e0342833. doi: 10.1371/journal.pone.0342833 (PMC12970879; doi:10.1371/journal.pone.0342833)
Supplement: S7 Table — Japanese search keywords (original terms) for mackerel species with English translations and annual Google Trends relative search volumes (2010–2023, Japan). Chub mackerel: Scomber japonicus; spotted mackerel: Scomber australasicus. (CSV) [file pone.0342833.s008.csv]

Keywords	Keyword_en	2010	2011	2012	2013	2014	2015	2016	2017	2018	2019	2020	2021	2022	2023
ぎゅっ サバ	Gyutto saba (product/brand)		14.0
さば	saba (mackerel)	52.0	68.0	32.0	24.0	37.0	34.0	43.0	37.0	24.0	15.0	17.0	13.0	13.0	11.0
さば の 味噌 煮	saba miso-ni (miso-simmered mackerel)			6.0
さば レシピ	mackerel recipes	13.0	17.0	10.0	9.0	12.0	9.0	12.0
さば 味噌 煮	saba miso-ni (miso-simmered mackerel)		13.0	8.0	5.0
さば 缶	canned mackerel				9.0	10.0				9.0
しめ サバ	shime-saba (vinegared mackerel)	18.0	12.0
アジ	aji (Japanese horse mackerel)	22.0	20.0	10.0	6.0	11.0	12.0	20.0	14.0
サバ ご飯	mackerel rice (gohan)											12.0	9.0	9.0	11.0
サバ の 味噌 に	saba miso-ni (miso-simmered mackerel)	10.0
サバ の 味噌 煮	saba miso-ni (miso-simmered mackerel)	54.0	56.0	67.0	66.0	40.0	55.0	43.0	59.0	66.0	69.0	73.0	73.0	66.0	71.0
サバ の 味噌 煮 レシピ	mackerel miso-ni recipes	12.0		9.0	7.0					8.0	12.0	14.0	22.0	18.0	18.0
サバ の 缶詰	canned mackerel			7.0
サバ を 読む	saba o yomu (idiom: to fudge numbers)		11.0
サバ カレー	mackerel curry							16.0	14.0
サバ カロリー	mackerel calories (nutrition)	17.0	21.0	9.0	8.0	13.0	10.0	15.0	10.0
サバ ダイエット	mackerel diet (weight management)				13.0	17.0	9.0		12.0	9.0
サバ トマト	mackerel with tomato							13.0	14.0		12.0	16.0	12.0	11.0	11.0
サバ トマト 缶	mackerel with canned tomatoes											13.0	9.0
サバ パスタ	mackerel pasta								11.0	8.0		14.0	10.0		10.0
サバ レシピ	mackerel recipes							100.0	100.0	100.0	100.0	100.0	99.0	100.0	100.0
サバ レシピ 人気	popular mackerel recipes									11.0	17.0	14.0	13.0	14.0
サバ 仕掛け	mackerel fishing rigs (tackle)	14.0
サバ 冷凍	frozen mackerel												8.0
サバ 刺身	mackerel sashimi	14.0		6.0			8.0
サバ 味噌	mackerel with miso	100.0	100.0	100.0	100.0	100.0	100.0	97.0	89.0	88.0	87.0	93.0	100.0	93.0	92.0
サバ 味噌 に	saba miso-ni (miso-simmered mackerel)	14.0
サバ 味噌 レシピ	mackerel miso recipes	23.0	18.0	14.0	14.0	18.0	16.0	17.0	14.0		15.0	21.0	31.0	25.0	24.0
サバ 味噌 煮	saba miso-ni (miso-simmered mackerel)	74.0	73.0	84.0	73.0	52.0	76.0	72.0	71.0	74.0	83.0	86.0	84.0	77.0	78.0
サバ 味噌 煮 レシピ	mackerel miso-ni recipes	18.0	15.0	11.0	9.0	10.0	10.0					17.0	24.0	22.0	20.0
サバ 味噌 煮 缶	canned mackerel miso-ni												11.0	10.0	9.0
サバ 味噌 缶	canned mackerel (miso flavor)				9.0	13.0	12.0	15.0		12.0			18.0	16.0	15.0
サバ 味噌 缶 レシピ	recipes with canned mackerel (miso)				5.0
サバ 塩焼き	mackerel shioyaki (salt-grilled)	15.0	14.0	7.0		8.0		11.0
サバ 大根	mackerel and daikon (radish)					9.0	8.0	12.0	13.0		8.0
サバ 寿司	mackerel sushi	20.0	18.0	8.0	5.0	8.0
サバ 料理	mackerel dishes / cooking	25.0	25.0	11.0	10.0	15.0	15.0	24.0	19.0	10.0	9.0
サバ 水 煮 レシピ	recipes with mackerel in water (canned)					9.0				31.0	38.0	13.0
サバ 水 煮 缶 レシピ	recipes with canned mackerel in water									28.0	39.0	10.0
サバ 炊き込み ご飯	mackerel takikomi gohan (seasoned mixed rice)										7.0
サバ 焼き	grilled mackerel									14.0	12.0	16.0
サバ 焼き 方	how to grill mackerel													9.0	10.0
サバ 煮付け	mackerel nitsuke (soy-simmered)		11.0					11.0	11.0
サバ 竜田 揚げ	mackerel tatsuta-age (soy-marinated fried)						8.0
サバ 缶 ご飯	rice with canned mackerel									10.0	9.0
サバ 缶 の レシピ	recipes with canned mackerel										8.0		10.0	9.0
サバ 缶 ダイエット	canned mackerel diet					14.0
サバ 缶 トマト	canned mackerel and tomato									9.0	9.0		10.0
サバ 缶 トマト 缶	canned mackerel and canned tomatoes									9.0	9.0		10.0
サバ 缶 レシピ	canned mackerel recipes	14.0	23.0	16.0	32.0	41.0	38.0	38.0	53.0	73.0	66.0	62.0	58.0	53.0	55.0
サバ 缶 レシピ 人気	popular canned mackerel recipes										12.0				10.0
サバ 缶 人気	popular canned mackerel									9.0
サバ 缶 人気 レシピ	popular canned mackerel recipes												8.0	9.0
サバ 缶 味噌	canned mackerel (miso flavor)										12.0	17.0
サバ 缶 味噌 煮	canned mackerel miso-ni										8.0	11.0
サバ 缶 水 煮 レシピ	recipes with canned mackerel in water											10.0		9.0	9.0
サバ 缶詰	canned mackerel	17.0	14.0	11.0	8.0		9.0
サバ 読み	saba-yomi (idiom: fudging numbers)			9.0		10.0
サバ 読む	saba o yomu (idiom: to fudge numbers)								17.0
サバ 釣り	mackerel fishing	46.0	35.0	17.0		24.0	21.0		20.0	10.0
ダイエット サバ 缶	diet with canned mackerel				11.0
トマト 缶 サバ 缶	canned tomatoes and canned mackerel											12.0
パスタ サバ 缶	pasta with canned mackerel											11.0
冷凍 サバ	frozen mackerel							12.0	10.0					10.0	13.0
塩 さば	shio-saba (salt-cured mackerel)							11.0
塩 サバ レシピ	salt mackerel recipes							12.0	11.0				11.0	12.0	13.0
大根	daikon (Japanese radish)						8.0		13.0	9.0
炊き込み ご飯	takikomi gohan (seasoned mixed rice)									9.0
焼き サバ	grilled mackerel	28.0	31.0	12.0	9.0	16.0	16.0	28.0	19.0			16.0	15.0	19.0	20.0
缶詰	canned foods		15.0		8.0	9.0	9.0
釣り サバ	mackerel fishing	Ōita)			14.0			33.0
関 アジ	Seki-aji (regional brand; Saganoseki	Ōita)		6.0
関 アジ 関 サバ	Seki-aji / Seki-saba (regional brands; Saganoseki		11.0	6.0
鯖 の 味噌 煮	mackerel miso-ni (miso-simmered mackerel)			6.0	6.0	8.0	9.0							9.0	12.0
鯖 レシピ	mackerel recipes					10.0	10.0	17.0	17.0	15.0	16.0	16.0	16.0	18.0	18.0
鯖 味噌 煮	mackerel miso-ni (miso-simmered)						12.0	11.0						11.0	13.0
鯖 缶 レシピ	canned mackerel recipes									10.0	11.0	12.0	11.0	11.0	11.0
